# Supplementary material for: Vertical forest strata position and niche shifts between juvenile and adult spiders
Source: Biodivers Data J. 2025 Nov 3;13:e171693. doi: 10.3897/BDJ.13.e171693 (PMC12603644; doi:10.3897/BDJ.13.e171693)
Supplement: Supplementary material 1 — Appendix 1 [file bdj-13-e171693-s001.xlsx]

## Sheet: Sheet1
Species	Site	Adult AVG V	Juvenile AVG V	Adult STD V	Juvenile STD V
Acorigone acoreensis	TER-NFSB-TE49	0.78521618	1	0.31153992	0
Acorigone acoreensis	TER-NFSB-T164	1	1	0	0
Acorigone acoreensis	TER-NFBF-T-02	1	1	0	0
Acorigone acoreensis	PIC-NFCA-T-22	0.68786808	1	0.41603845	0
Canariphantes acoreensis	TER-NFSB-T-07	0.16260163	0	0.28628971	0
Canariphantes acoreensis	TER-NFSB-TE49	0	0	0	0
Canariphantes acoreensis	TER-NFBF-T-02	0.16339869	0.66666667	0.28676354	0
Canariphantes acoreensis	TER-NFSB-T164	0.19872611	0.10062893	0.30494591	0.23866246
Canariphantes acoreensis	TER-NFTB-T-15	0.30508475	0.53535354	0.3321342	0.26513949
Canariphantes acoreensis	TER-NFPG-T-33	0.0374415	0	0.15348985	0
Canariphantes acoreensis	TER-NFTB-T-18	0.12578616	0.06451613	0.26083574	0.19710003
Canariphantes acoreensis	TER-NFBF-TP41	0	0	0	0
Canariphantes acoreensis	TER-NFSB-TE48	0	0	0	0
Canariphantes acoreensis	TER-NFBF-T-01	0.20657277	0.05151515	0.30829024	0.1780158
Canariphantes acoreensis	PIC-NFLC-T-02	0.17634409	0	0.29405014	0
Canariphantes acoreensis	PIC-NFMP-T-03	0	0	0	0
Canariphantes acoreensis	PIC-NFCA-T-09	0.12121212	0	0.25712974	0
Cheiracanthium erraticum	TER-NFSB-T164	0.78039216	1	0.15803484	0
Cheiracanthium erraticum	TER-NFSB-TE49	0.84444444	1	0.16629588	0
Cheiracanthium erraticum	TER-NFBF-T-01	0.51397849	1	0.29630632	0
Cheiracanthium erraticum	TER-NFTB-T-15	1	1	0	0
Cheiracanthium erraticum	TER-NFSB-TE48	0.55741127	0.51219512	0.31491962	0.29538052
Cheiracanthium erraticum	PIC-NFCA-T-24	1	1	0	0
Dysdera crocata	PIC-NFMP-T-03	0	0	0	0
Dysdera crocata	TER-NFBF-T-02	0	0	0	0
Ero furcata	TER-NFTB-T-15	0.79710145	0.72542373	0.16268076	0.12701691
Ero furcata	TER-NFSB-T-07	0.6397068	0.48965517	0.23340246	0.16634531
Gibbaranea occidentalis	TER-NFSB-TE49	0.70422535	0.6866485	0.1053988	0.07912862
Gibbaranea occidentalis	TER-NFBF-T-01	0.64640538	0.5894193	0.27448339	0.20374376
Gibbaranea occidentalis	TER-NFSB-TE48	0.58378367	0.59636234	0.25123792	0.23617225
Gibbaranea occidentalis	TER-NFTB-T-15	0.70464135	0.70779983	0.23562671	0.24665055
Gibbaranea occidentalis	TER-NFTB-T-18	0.62187209	0.71982642	0.21693233	0.23536488
Gibbaranea occidentalis	PIC-NFCA-T-09	0.66666667	0.66666667	0	0
Gibbaranea occidentalis	PIC-NFCA-T-24	0.79268293	0.72800561	0.1616333	0.12916597
Gibbaranea occidentalis	PIC-NFCA-T-23	0.69525802	0.73113073	0.2746382	0.23479909
Gibbaranea occidentalis	PIC-NFCA-T-22	0.62302237	0.64348371	0.11244232	0.08479506
Gibbaranea occidentalis	PIC-NFMP-T-03	0.60303763	0.66618868	0.25620362	0.30737813
Gibbaranea occidentalis	PIC-NFLC-T-02	0.73418621	0.95480226	0.20845865	0.1141187
Gibbaranea occidentalis	TER-NFBF-TP41	0.65007651	0.67350607	0.22430898	0.19909155
Gibbaranea occidentalis	TER-NFSB-T164	0.81239531	0.63793957	0.16534623	0.27347714
Gibbaranea occidentalis	TER-NFPG-T-33	0.73137605	0.60507367	0.20623905	0.21061373
Gibbaranea occidentalis	TER-NFSB-T-07	0.62164071	0.70863535	0.19199606	0.23145296
Gibbaranea occidentalis	TER-NFBF-T-02	0.65765639	0.67168864	0.22842593	0.23664339
Lasaeola oceanica	PIC-NFMP-T-03	0.8089172	1	0.30145629	0
Lasaeola oceanica	PIC-NFCA-T-24	0.55141458	0.66666667	0.2094624	0
Lasaeola oceanica	TER-NFTB-T-18	0.53027007	0.58333333	0.24973569	0.32274861
Lasaeola oceanica	TER-NFTB-T-15	0.43589744	0.52341598	0.15384615	0.16501354
Lasaeola oceanica	TER-NFBF-TP41	0.62214169	1	0.25723142	0
Lasaeola oceanica	TER-NFBF-T-01	0.59240399	0.38047138	0.28569202	0.17088993
Lasaeola oceanica	TER-NFSB-T-07	0.55673759	0.49535865	0.29072313	0.20858738
Lathys dentichelis	TER-NFSB-TE49	1	1	0	0
Lathys dentichelis	TER-NFBF-T-01	0.94808178	0.94259866	0.1208742	0.12585256
Lathys dentichelis	TER-NFSB-TE48	1	1	0	0
Lathys dentichelis	TER-NFBF-T-02	1	1	0	0
Lathys dentichelis	TER-NFPG-T-33	0.96969697	1	0.0958266	0
Lathys dentichelis	TER-NFTB-T-18	1	1	0	0
Lathys dentichelis	TER-NFSB-T164	0.89287422	1	0.24482903	0
Lathys dentichelis	TER-NFBF-TP41	0.79498386	0.83603929	0.35827804	0.28709585
Lathys dentichelis	TER-NFSB-T-07	0.92211838	0.96387521	0.21413905	0.15092447
Lathys dentichelis	PIC-NFCA-T-24	0.87642939	0.9374597	0.23888139	0.13013638
Lathys dentichelis	PIC-NFCA-T-09	0.97192982	1	0.09256776	0
Lathys dentichelis	PIC-NFLC-T-02	0.8969697	0.95480226	0.15403958	0.1141187
Lathys dentichelis	TER-NFTB-T-15	0.7254902	1	0.32810197	0
Lathys dentichelis	PIC-NFMP-T-03	0.78723404	0.89714286	0.31076457	0.24081494
Lathys dentichelis	PIC-NFCA-T-23	1	1	0	0
Lathys dentichelis	PIC-NFCA-T-22	0.94587108	0.93023256	0.1596793	0.20406894
Leucognatha acoreensis	TER-NFSB-TE49	0.60589031	0.57582036	0.24803805	0.25444077
Leucognatha acoreensis	TER-NFSB-TE48	0.54301314	0.67101457	0.21360375	0.22437535
Leucognatha acoreensis	TER-NFPG-T-33	0.64190774	0.56449553	0.27773857	0.24714541
Leucognatha acoreensis	TER-NFTB-T-15	0.61748634	0.56587449	0.2635531	0.24194084
Leucognatha acoreensis	TER-NFBF-T-02	0.54763566	0.59174901	0.26966033	0.24553224
Leucognatha acoreensis	TER-NFBF-TP41	0.62087709	0.58834061	0.26074777	0.21179491
Leucognatha acoreensis	TER-NFBF-T-01	0.54867905	0.58089891	0.20823728	0.24139421
Leucognatha acoreensis	PIC-NFMP-T-03	0.56615236	0.57585655	0.28949026	0.30897511
Leucognatha acoreensis	PIC-NFCA-T-23	0.64820651	0.61875699	0.25148398	0.22430195
Leucognatha acoreensis	PIC-NFCA-T-09	0.63524338	0.56007456	0.26432748	0.23041371
Leucognatha acoreensis	PIC-NFCA-T-24	0.59413422	0.54338629	0.28375203	0.1949218
Leucognatha acoreensis	PIC-NFCA-T-22	0.61456901	0.65899451	0.21141965	0.24526701
Leucognatha acoreensis	PIC-NFLC-T-02	0.76238636	0.81449275	0.26773812	0.16559834
Leucognatha acoreensis	TER-NFSB-T164	0.61018036	0.56362217	0.23186468	0.21106176
Leucognatha acoreensis	TER-NFSB-T-07	0.67791689	0.55010596	0.31205031	0.2373816
Leucognatha acoreensis	TER-NFTB-T-18	0.52409508	0.56609195	0.25900613	0.25226874
Macaroeris cata	TER-NFTB-T-18	0.82494005	1	0.29336095	0
Macaroeris cata	TER-NFSB-TE48	0.77842959	0.59641256	0.26687388	0.32584578
Macaroeris cata	TER-NFBF-TP41	0.70047892	0.67458739	0.18559068	0.26878576
Macaroeris cata	TER-NFSB-TE49	1	1	0	0
Macaroeris cata	TER-NFBF-T-02	0.87533875	1	0.16128646	0
Macaroeris cata	TER-NFSB-T164	1	1	0	0
Macaroeris cata	TER-NFSB-T-07	0.81684982	0.8018018	0.29758382	0.30471233
Macaroeris cata	TER-NFPG-T-33	1	1	0	0
Macaroeris cata	TER-NFTB-T-15	0.57575758	1	0.32069713	0
Macaroeris cata	TER-NFBF-T-01	0.91270761	0.8214459	0.14655205	0.16624219
Macaroeris cata	PIC-NFCA-T-09	0.77777778	1	0.15713484	0
Macaroeris cata	PIC-NFCA-T-24	0.88268723	0.88112745	0.22161052	0.15966684
Macaroeris cata	PIC-NFCA-T-23	0.77777778	1	0.31426968	0
Macaroeris cata	PIC-NFCA-T-22	0.85948421	0.79978578	0.21451945	0.23903479
Metellina merianae	PIC-NFCA-T-23	0.49600885	0.60992908	0.21392458	0.1252732
Metellina merianae	PIC-NFCA-T-09	0.6010929	0.53333333	0.13250662	0.16329932
Metellina merianae	PIC-NFCA-T-22	0.66666667	0.66666667	0	0
Metellina merianae	PIC-NFLC-T-02	0.63668962	0.54982818	0.16177627	0.1590438
Metellina merianae	PIC-NFCA-T-24	0.66666667	0.66666667	0	0
Metellina merianae	PIC-NFMP-T-03	0.66666667	0.66666667	0	0
Microlinyphia johnsoni	TER-NFSB-T164	0.54387703	0.33333333	0.21726792	0
Microlinyphia johnsoni	TER-NFPG-T-33	0.78571429	0.66666667	0.15971914	0
Microlinyphia johnsoni	PIC-NFCA-T-09	0.49631742	0.33333333	0.22593728	0
Microlinyphia johnsoni	PIC-NFCA-T-23	0.44262295	0.33333333	0.15647892	0
Microlinyphia johnsoni	PIC-NFCA-T-22	0.26666667	0.33333333	0.13333333	0
Microlinyphia johnsoni	PIC-NFLC-T-02	0.48487155	0.63191457	0.232827	0.27519269
Microlinyphia johnsoni	TER-NFBF-T-01	0.58333333	0.33333333	0.14433757	0
Microlinyphia johnsoni	TER-NFSB-TE48	0.51253561	0.38356164	0.23642384	0.17596209
Microlinyphia johnsoni	TER-NFSB-T-07	0.54509804	0.33333333	0.1604492	0
Minicia floresensis	PIC-NFCA-T-24	0.46336677	0	0.38271339	0
Pardosa acorensis	TER-NFTB-T-15	0	0	0	0
Pardosa acorensis	TER-NFSB-T164	0	0	0	0
Pardosa acorensis	TER-NFBF-T-01	0	0	0	0
Pardosa acorensis	TER-NFSB-TE49	0.06567534	0	0.13258405	0
Pardosa acorensis	PIC-NFCA-T-09	0	0	0	0
Pardosa acorensis	PIC-NFCA-T-22	0	0	0	0
Pardosa acorensis	PIC-NFCA-T-24	0	0	0	0
Pisaura acoreensis	TER-NFBF-TP41	0.29349528	1	0.34294995	0
Rugathodes acoreensis	PIC-NFCA-T-23	0.66666667	0.74385965	0.31050584	0.32427204
Rugathodes acoreensis	PIC-NFCA-T-22	0.42820706	0.41170723	0.28082569	0.20512469
Rugathodes acoreensis	TER-NFBF-T-01	0.48362399	0.45266289	0.31822415	0.21369487
Rugathodes acoreensis	TER-NFTB-T-18	0.43765802	0.43333333	0.31516356	0.15275252
Rugathodes acoreensis	PIC-NFCA-T-24	0.5312954	0.48735758	0.25795129	0.24370294
Rugathodes acoreensis	TER-NFSB-T-07	0.32347499	0.46821531	0.34245839	0.23397229
Rugathodes acoreensis	TER-NFSB-TE49	0.54211325	0.53104591	0.34679034	0.23937902
Rugathodes acoreensis	TER-NFSB-T164	0.54960329	0.57843137	0.34861923	0.19862429
Rugathodes acoreensis	TER-NFTB-T-15	0.43106996	0.53498242	0.29868543	0.25138536
Rugathodes acoreensis	TER-NFBF-TP41	0.51449436	0.4855659	0.34275939	0.22912819
Rugathodes acoreensis	TER-NFBF-T-02	0.46652265	0.52656198	0.34950026	0.25836661
Rugathodes acoreensis	PIC-NFCA-T-09	0.45019885	0.5	0.26218272	0.16666667
Rugathodes acoreensis	TER-NFPG-T-33	0.5282616	0.48125837	0.24987742	0.20530976
Savigniorrhipis acoreensis	TER-NFTB-T-15	0.84547461	1	0.28131624	0
Savigniorrhipis acoreensis	TER-NFBF-T-02	1	1	0	0
Savigniorrhipis acoreensis	TER-NFBF-TP41	0.92884999	0.8773297	0.19363545	0.25411597
Savigniorrhipis acoreensis	TER-NFSB-TE49	0.88717949	1	0.24997041	0
Savigniorrhipis acoreensis	TER-NFSB-TE48	1	1	0	0
Savigniorrhipis acoreensis	TER-NFBF-T-01	0.96701693	1	0.09953127	0
Savigniorrhipis acoreensis	TER-NFSB-T-07	0.7689769	0.91570881	0.26898919	0.22156065
Savigniorrhipis acoreensis	TER-NFTB-T-18	0.87892915	0.91869919	0.2302762	0.21815297
Savigniorrhipis acoreensis	TER-NFSB-T164	1	1	0	0
Savigniorrhipis acoreensis	PIC-NFLC-T-02	0.95966785	1	0.10870771	0
Savigniorrhipis acoreensis	PIC-NFCA-T-24	0.91727494	0.98484848	0.21978764	0.09935513
Savigniorrhipis acoreensis	PIC-NFCA-T-09	0.88951949	0.58450704	0.19164641	0.24123645
Savigniorrhipis acoreensis	PIC-NFCA-T-23	0.84615385	0.96870311	0.28088336	0.14101453
Savigniorrhipis acoreensis	TER-NFPG-T-33	1	1	0	0
Savigniorrhipis acoreensis	PIC-NFCA-T-22	1	1	0	0
Steatoda nobilis	PIC-NFMP-T-03	0.82248521	0.66666667	0.16631325	0
Tenuiphantes miguelensis	TER-NFBF-TP41	0.03314611	0.01518438	0.13729413	0.06950464
Tenuiphantes miguelensis	TER-NFSB-T-07	0	0	0	0
Tenuiphantes miguelensis	TER-NFPG-T-33	0	0	0	0
Tenuiphantes miguelensis	TER-NFTB-T-15	0.04255319	0	0.16296632	0
Tenuiphantes miguelensis	TER-NFSB-TE48	0.07695423	0.01596426	0.22864867	0.10840353
Tenuiphantes miguelensis	PIC-NFLC-T-02	0.17836176	0.2473058	0.24791224	0.27343114
Tenuiphantes miguelensis	TER-NFSB-TE49	0.08066971	0.02443992	0.21742172	0.12528356
Tenuiphantes miguelensis	TER-NFBF-T-02	0	0	0	0
Tenuiphantes miguelensis	PIC-NFMP-T-03	0.11707715	0.33105417	0.24359049	0.39186761
Tenuiphantes miguelensis	PIC-NFCA-T-24	0.19807227	0.02791197	0.33474388	0.13352491
Tenuiphantes miguelensis	TER-NFBF-T-01	0	0	0	0
Tenuiphantes miguelensis	PIC-NFCA-T-22	0	0	0	0
Tenuiphantes miguelensis	TER-NFTB-T-18	0	0	0	0
Tenuiphantes miguelensis	PIC-NFCA-T-23	0.1439222	0.16207585	0.30234716	0.28222847
Tenuiphantes tenuis	PIC-NFCA-T-23	0.48281016	0.36527437	0.16577783	0.09811616
Tenuiphantes tenuis	PIC-NFLC-T-02	0.51801475	0.64444444	0.3705604	0.33259177
Tenuiphantes tenuis	PIC-NFCA-T-22	0.16666667	0.33333333	0.16666667	0
Tenuiphantes tenuis	PIC-NFCA-T-24	0.07133059	0.28415301	0.20607201	0.32968531
Tenuiphantes tenuis	PIC-NFMP-T-03	0.45406125	0.82178218	0.31846234	0.29504286
Walckenaeria grandis	PIC-NFCA-T-22	0	0	0	0
Xysticus cor	PIC-NFLC-T-02	1	1	0	0
Xysticus cor	TER-NFTB-T-15	0.33333333	0.33333333	0	0
Xysticus cor	TER-NFSB-TE49	0.49259678	0.66810967	0.29723296	0.33333021
Xysticus cor	PIC-NFCA-T-23	1	1	0	0
Xysticus cor	PIC-NFCA-T-24	0.56543304	0.71978816	0.36509346	0.32907327
Xysticus cor	PIC-NFCA-T-09	0.81231672	1	0.29982857	0
Xysticus cor	PIC-NFCA-T-22	0.86716792	0.87394958	0.1631962	0.16164188
